# Supplementary material for: Toward the Optimal Choice of Gelled Vehicles for Oral Drug Administration in Dysphagic Patients
Source: Pharmaceutics. 2025 Feb 14;17(2):251. doi: 10.3390/pharmaceutics17020251 (PMC11860041; doi:10.3390/pharmaceutics17020251)
Supplement: Supplementary file 1 [file pharmaceutics-17-00251-s001.zip]

Archive with 1 entries (1 files):
- pharmaceutics-3419134-supplementary.pdf
